# Supplementary material for: Structures of honeybee-infecting Lake Sinai virus reveal domain functions and capsid assembly with dynamic motions
Source: Nat Commun. 2023 Feb 1;14:545. doi: 10.1038/s41467-023-36235-3 (PMC9892032; doi:10.1038/s41467-023-36235-3)
Supplement: Supplementary file 4 — Source Data [file 41467_2023_36235_MOESM4_ESM.xlsx]

## Sheet: 工作表1
A260/A280 ratios of LSV2 and delta-N48 LSV1 VLPs
	sample 1	sample 2	sample 3
LSV2 (pH 7.5)	1.85	1.57	1.62
delta-N48 LSV1 (pH 6.5)	1.77	1.89	1.95
